# Supplementary material for: Competition between parallel sensorimotor learning systems
Source: eLife. 2022 Feb 28;11:e65361. doi: 10.7554/eLife.65361 (PMC9068222; doi:10.7554/eLife.65361)
Supplement: Figure 1—source code 1. [file elife-65361-fig1-code1.zip]

Archive with 7 entries (7 files):
- dataCDEFG.mat
- dataHIJKL.mat
- dataMNOPQ.mat
- figure1CDEFG.m
- figure1HIJKL.m
- figure1MNOPQ.m
- readme.txt
