# Supplementary material for: Competition between parallel sensorimotor learning systems
Source: eLife. 2022 Feb 28;11:e65361. doi: 10.7554/eLife.65361 (PMC9068222; doi:10.7554/eLife.65361)
Supplement: Figure 1—figure supplement 2—source code 1. [file elife-65361-fig1-figsupp2-code1.zip › readme.txt]

Author: Scott Albert
Contact: scottalbert1@gmail.com
Source: Competition between parallel sensorimotor learning systems

To analyze and plot data in Figure 1-Supplement 2, run figure1_supplement2.m. Note only the results for
"data" and "model-2" in the figure are shown. The "model-1" results are the same as that depicted in Fig. 1
and thus are not included here.
