# Supplementary material for: Competition between parallel sensorimotor learning systems
Source: eLife. 2022 Feb 28;11:e65361. doi: 10.7554/eLife.65361 (PMC9068222; doi:10.7554/eLife.65361)
Supplement: Figure 1—figure supplement 3—source code 1. [file elife-65361-fig1-figsupp3-code1.zip › readme.txt]

Author: Scott Albert
Contact: scottalbert1@gmail.com
Source: Competition between parallel sensorimotor learning systems

To analyze and plot data in Figure 1-Supplement 3, run figure1_supplement3.m. The code will take some time to run. To
reduce run time, you can reduce simnumber on Line 11. But the results will be less accurate.
