# Supplementary material for: Competition between parallel sensorimotor learning systems
Source: eLife. 2022 Feb 28;11:e65361. doi: 10.7554/eLife.65361 (PMC9068222; doi:10.7554/eLife.65361)
Supplement: Figure 1—figure supplement 3—source code 1. [file elife-65361-fig1-figsupp3-code1.zip › simulateapprox.m]

function [i,e,ia] = simulateapprox(ai,bi,ae,be,rvalue,tnumber)

i = zeros(tnumber,1);
e = zeros(tnumber,1);
r = rvalue*ones(tnumber,1);
ia = zeros(tnumber,1);

for n = 2 : tnumber
    i(n) = ai*i(n-1) + bi*(r(n-1) - i(n-1) - e(n-1));
    e(n) = ae*e(n-1) + be*(r(n-1) - i(n-1) - e(n-1));
    ia(n) = (1 - (ai-bi)^(n-1)) / (1 - (ai-bi)) * bi * (r(1)-mean(e(1:(n-1))));
end
