# Supplementary material for: Competition between parallel sensorimotor learning systems
Source: eLife. 2022 Feb 28;11:e65361. doi: 10.7554/eLife.65361 (PMC9068222; doi:10.7554/eLife.65361)
Supplement: Figure 1—figure supplement 3—source code 1. [file elife-65361-fig1-figsupp3-code1.zip › simulatesystem.m]

function [iend,irange,eend,erange] = simulatesystem(ai,bi,ae,be,rvalue,tnumber,simnumber)

valsi = zeros(simnumber,1);
valse = zeros(simnumber,1);
for p = 1 : simnumber
    
    i = zeros(tnumber,1);
    e = zeros(tnumber,1);
    r = rvalue*ones(tnumber,1);
    
    for n = 2 : tnumber
        noise = normrnd(0,10);
        i(n) = ai*i(n-1) + bi*(r(n-1) - i(n-1) - e(n-1) + noise);
        e(n) = ae*e(n-1) + be*(r(n-1) - i(n-1) - e(n-1) + noise);
    end
    valsi(p) = i(end);
    valse(p) = e(end);
end
iend = mean(valsi);
irange = std(valsi);
eend = mean(valse);
erange = std(valse);
