# Supplementary material for: Competition between parallel sensorimotor learning systems
Source: eLife. 2022 Feb 28;11:e65361. doi: 10.7554/eLife.65361 (PMC9068222; doi:10.7554/eLife.65361)
Supplement: Figure 2—figure supplement 2—source code 1. [file elife-65361-fig2-figsupp2-code1.zip]

Archive with 2 entries (2 files):
- figure2_supplement2.m
- readme.txt
