# Supplementary material for: Competition between parallel sensorimotor learning systems
Source: eLife. 2022 Feb 28;11:e65361. doi: 10.7554/eLife.65361 (PMC9068222; doi:10.7554/eLife.65361)
Supplement: Figure 3—source code 1. [file elife-65361-fig3-code1.zip]

Archive with 6 entries (6 files):
- data-experiment-2-limit-PT.mat
- data-experiment-2-no-PT-limit.mat
- data-experiment-3-limit-PT.mat
- data-experiment-3-no-PT-limit.mat
- figure3.m
- readme.txt
