# Supplementary material for: Competition between parallel sensorimotor learning systems
Source: eLife. 2022 Feb 28;11:e65361. doi: 10.7554/eLife.65361 (PMC9068222; doi:10.7554/eLife.65361)
Supplement: Figure 4—source code 1. [file elife-65361-fig4-code1.zip]

Archive with 33 entries (33 files):
- callAIC.m
- data.mat
- data-experiment-2-no-PT-limit.mat
- data-experiment-3-no-PT-limit.mat
- data-linear.mat
- data-literature.mat
- eConvert.m
- EXP2/dataE2.mat
- EXP2/data-literature.mat
- EXP2/eConvert.m
- EXP2/eConvert22.m
- EXP2/figure4C.m
- EXP2/fit_gauss_2par.m
- EXP2/xIGauss.m
- EXP2/xIGauss22.m
- EXP3/dataE3.mat
- EXP3/eConvert.m
- EXP3/eConvert22.m
- EXP3/figure4C.m
- EXP3/fit_gauss_2par.m
- EXP3/xIGauss.m
- EXP3/xIGauss22.m
- figure4.m
- figure4AB.m
- figure4DEF.m
- figure4G.m
- figure4H.m
- fit_competition.m
- fit_gauss.m
- fit_lin.m
- readme.txt
- xIGauss.m
- xILin.m
