# Supplementary material for: Competition between parallel sensorimotor learning systems
Source: eLife. 2022 Feb 28;11:e65361. doi: 10.7554/eLife.65361 (PMC9068222; doi:10.7554/eLife.65361)
Supplement: Figure 4—source code 1. [file elife-65361-fig4-code1.zip › eConvert.m]

function [eSolve] = eConvert(eM,sigma,gain,rot)

% fit options
options = optimset('display','none');

% iterate through each strategy
eSolve = zeros(size(eM));
for i = 1 : length(eM)
    eSolve(i) = fsolve(@(e) gain*rot(i) + e - gain*rot(i)*exp(-0.5*(e/sigma)^2) - eM(i),20,options);
end

end
