# Supplementary material for: Competition between parallel sensorimotor learning systems
Source: eLife. 2022 Feb 28;11:e65361. doi: 10.7554/eLife.65361 (PMC9068222; doi:10.7554/eLife.65361)
Supplement: Figure 4—source code 1. [file elife-65361-fig4-code1.zip › EXP2/eConvert22.m]

function [eSolve] = eConvert22(eM,sigma,gain,rot,guess)

% fit options
options = optimset('display','none');
eSolve = fsolve(@(e) gain*rot + e - gain*rot*exp(-0.5*(e/sigma)^2) - eM,guess,options);

end
