# Supplementary material for: Competition between parallel sensorimotor learning systems
Source: eLife. 2022 Feb 28;11:e65361. doi: 10.7554/eLife.65361 (PMC9068222; doi:10.7554/eLife.65361)
Supplement: Figure 4—source code 1. [file elife-65361-fig4-code1.zip › EXP2/fit_gauss_2par.m]

function [pars] = fit_gauss_2par(i,e,r)

% get the scaling factor (b/1-a+b)
fun = @(p,xI,xE,r,sigma) sum((xI - xIGauss(xE,p,r,sigma)).^2);

% fit options
options = optimset('display','none');

% get the scaling factor (b/1-a+b)
pars = fmincon(@(pars)fun(pars(1),i,e,r,pars(2)),[0.5,30],[],[],[],[],...
    [0,0],[1,1200],[],options);
