# Supplementary material for: Competition between parallel sensorimotor learning systems
Source: eLife. 2022 Feb 28;11:e65361. doi: 10.7554/eLife.65361 (PMC9068222; doi:10.7554/eLife.65361)
Supplement: Figure 4—source code 1. [file elife-65361-fig4-code1.zip › EXP2/xIGauss22.m]

function [xIMeasure] = xIGauss22(eM,p,r,sigma)

xIMeasure = zeros(size(eM));
for i = 1 : length(eM)
    % calculate explicit learning
    e = -1;
    guess = 100;
    while e < 0
        e = eConvert22(eM(i),sigma,p,r(i),guess);
        guess = guess - 1;
    end
    % a function that predicts measured implicit learning
    xIMeasure(i) = p*r(i).*exp(-0.5*(e/sigma).^2);
end
