# Supplementary material for: Competition between parallel sensorimotor learning systems
Source: eLife. 2022 Feb 28;11:e65361. doi: 10.7554/eLife.65361 (PMC9068222; doi:10.7554/eLife.65361)
Supplement: Figure 4—source code 1. [file elife-65361-fig4-code1.zip › figure4.m]

function [] = figure4()

% create a figure to use
fHandle = figure;

% plot data versus literature generalization curves
figure4AB(fHandle);

% plot the TRUE generalization functions required to produce the data in E2
% and E3 from SPE generalization alone
cd('EXP2')
figure4C(fHandle)
cd ..
cd('EXP3')
figure4C(fHandle)
cd ..

% analyze B4, make predictions, and compare
figure4DEF(fHandle)

% calculate model AIC
figure4G(fHandle);

% run and plot the sensitivity analysis
figure4H(fHandle)
