# Supplementary material for: Competition between parallel sensorimotor learning systems
Source: eLife. 2022 Feb 28;11:e65361. doi: 10.7554/eLife.65361 (PMC9068222; doi:10.7554/eLife.65361)
Supplement: Figure 4—source code 1. [file elife-65361-fig4-code1.zip › fit_competition.m]

function [p] = fit_competition(xI,dI)

% get the scaling factor (b/1-a+b)
fun = @(x,y,p) sum((x - p*y).^2);

% get the scaling factor (b/1-a+b)
p = fminbnd(@(p)fun(xI,dI,p),0,1);

end
