# Supplementary material for: Competition between parallel sensorimotor learning systems
Source: eLife. 2022 Feb 28;11:e65361. doi: 10.7554/eLife.65361 (PMC9068222; doi:10.7554/eLife.65361)
Supplement: Figure 4—source code 1. [file elife-65361-fig4-code1.zip › fit_lin.m]

function [p] = fit_lin(i,e,m,r)

% get the scaling factor (b/1-a+b)
fun = @(p,xI,xE,r,m) sum((xI - xILin(xE,p,r,m)).^2);

% fit options
options = optimset('display','none');

% get the scaling factor (b/1-a+b)
p = fminbnd(@(p)fun(p,i,e,r,m),0,1,options);
