# Supplementary material for: Competition between parallel sensorimotor learning systems
Source: eLife. 2022 Feb 28;11:e65361. doi: 10.7554/eLife.65361 (PMC9068222; doi:10.7554/eLife.65361)
Supplement: Figure 4—source code 1. [file elife-65361-fig4-code1.zip › xILin.m]

function [xIMeasure] = xILin(e,p,r,m)

% a function that predicts measured implicit learning
xIMeasure = p*r.*(1+m*e./(1-p*r*m));
