# Supplementary material for: Competition between parallel sensorimotor learning systems
Source: eLife. 2022 Feb 28;11:e65361. doi: 10.7554/eLife.65361 (PMC9068222; doi:10.7554/eLife.65361)
Supplement: Figure 4—figure supplement 1—source code 1. [file elife-65361-fig4-figsupp1-code1.zip]

Archive with 7 entries (7 files):
- data-literature.mat
- eConvert.m
- eConvert22.m
- figure4_supplement1.m
- readme.txt
- xIGauss.m
- xIGauss22.m
