# Supplementary material for: Competition between parallel sensorimotor learning systems
Source: eLife. 2022 Feb 28;11:e65361. doi: 10.7554/eLife.65361 (PMC9068222; doi:10.7554/eLife.65361)
Supplement: Figure 4—figure supplement 2—source code 1. [file elife-65361-fig4-figsupp2-code1.zip › figure4_supplement2.m]

function [] = figure4_supplement2()

% load the data
dd = load('data');
mDay1 = dd.mDay1; sDay1 = dd.sDay1;
mDay2 = dd.mDay2; sDay2 = dd.sDay2;
mMcDougle = dd.mMcDougle; sMcDougle = dd.sMcDougle;
mMaresch = dd.mMaresch; sMaresch = dd.sMaresch;
m2 = dd.m2; s2 = dd.s2;

% plot the data
figure
subplot(1,5,1)
hold on
bar(1,mDay1(1),'FaceColor','b','EdgeColor','k')
plot([1,1],[mDay1(1)-sDay1(1),mDay1(1)+sDay1(1)],'-k')
bar(2,mDay1(2),'FaceColor','k','EdgeColor','k')
plot([2,2],[mDay1(2)-sDay1(2),mDay1(2)+sDay1(2)],'-k')
ax = gca;
ax.TickDir = 'out';
ylabel('implicit angle (deg)')
title('Figure 4-S2A')

subplot(1,5,2)
hold on
bar(1,mMcDougle(1),'FaceColor','b','EdgeColor','k')
plot([1,1],[mMcDougle(1)-sMcDougle(1),mMcDougle(1)+sMcDougle(1)],'-k')
bar(2,mMcDougle(2),'FaceColor','k','EdgeColor','k')
plot([2,2],[mMcDougle(2)-sMcDougle(2),mMcDougle(2)+sMcDougle(2)],'-k')
ax = gca;
ax.TickDir = 'out';
ylabel('implicit angle (deg)')
title('Figure 4-S2B')

subplot(1,5,3)
hold on
bar(1,mDay2(1),'FaceColor','b','EdgeColor','k')
plot([1,1],[mDay2(1)-sDay2(1),mDay2(1)+sDay2(1)],'-k')
bar(2,mDay2(2),'FaceColor','k','EdgeColor','k')
plot([2,2],[mDay2(2)-sDay2(2),mDay2(2)+sDay2(2)],'-k')
ax = gca;
ax.TickDir = 'out';
ylabel('implicit angle (deg)')
title('Figure 4-S2C')

subplot(1,5,4)
hold on
bar(1,mMaresch(1),'FaceColor','b','EdgeColor','k')
plot([1,1],[mMaresch(1)-sMaresch(1),mMaresch(1)+sMaresch(1)],'-k')
bar(2,mMaresch(2),'FaceColor','k','EdgeColor','k')
plot([2,2],[mMaresch(2)-sMaresch(2),mMaresch(2)+sMaresch(2)],'-k')
ax = gca;
ax.TickDir = 'out';
ylabel('implicit angle (deg)')
title('Figure 4-S2D')

subplot(1,5,5)
hold on
bar(1,m2(1),'FaceColor','b','EdgeColor','k')
plot([1,1],[m2(1)-s2(1),m2(1)+s2(1)],'-k')
bar(2,m2(2),'FaceColor','k','EdgeColor','k')
plot([2,2],[m2(2)-s2(2),m2(2)+s2(2)],'-k')
ax = gca;
ax.TickDir = 'out';
ylabel('implicit angle (deg)')
title('Figure 4-S2E')
