# Supplementary material for: Competition between parallel sensorimotor learning systems
Source: eLife. 2022 Feb 28;11:e65361. doi: 10.7554/eLife.65361 (PMC9068222; doi:10.7554/eLife.65361)
Supplement: Figure 5—source code 1. [file elife-65361-fig5-code1.zip › confidenceEllipse.m]

function [] = confidenceEllipse(y1,y2)

% Create some random data
data = [y1 y2];

% Calculate the eigenvectors and eigenvalues
covariance = cov(data);
[eigenvec, eigenval ] = eig(covariance);

% Get the index of the largest eigenvector
[largest_eigenvec_ind_c, ~] = find(eigenval == max(max(eigenval)));
largest_eigenvec = eigenvec(:, largest_eigenvec_ind_c);

% Get the largest eigenvalue
largest_eigenval = max(max(eigenval));

% Get the smallest eigenvector and eigenvalue
if(largest_eigenvec_ind_c == 1)
    smallest_eigenval = max(eigenval(:,2));
else
    smallest_eigenval = max(eigenval(:,1));
end

% Calculate the angle between the x-axis and the largest eigenvector
angle = atan2(largest_eigenvec(2), largest_eigenvec(1));

% This angle is between -pi and pi.
% Let's shift it such that the angle is between 0 and 2pi
if(angle < 0)
    angle = angle + 2*pi;
end

% Get the coordinates of the data mean
avg = mean(data);

% Get the 95% confidence interval error ellipse
chisquare_val = 2.4477;
theta_grid = linspace(0,2*pi);
phi = angle;
X0=avg(1);
Y0=avg(2);
a=chisquare_val*sqrt(largest_eigenval);
b=chisquare_val*sqrt(smallest_eigenval);

% the ellipse in x and y coordinates 
ellipse_x_r  = a*cos( theta_grid );
ellipse_y_r  = b*sin( theta_grid );

%Define a rotation matrix
R = [ cos(phi) sin(phi); -sin(phi) cos(phi) ];

%let's rotate the ellipse to some angle phi
r_ellipse = [ellipse_x_r;ellipse_y_r]' * R;

% Draw the error ellipse
plot(r_ellipse(:,1) + X0,r_ellipse(:,2) + Y0,'-r')
hold on;

% Plot the original data
plot(data(:,1), data(:,2), '.k');

end
