# Supplementary material for: Competition between parallel sensorimotor learning systems
Source: eLife. 2022 Feb 28;11:e65361. doi: 10.7554/eLife.65361 (PMC9068222; doi:10.7554/eLife.65361)
Supplement: Figure 5—figure supplement 2—source code 1. [file elife-65361-fig5-figsupp2-code1.zip › readme.txt]

Author: Scott Albert
Contact: scottalbert1@gmail.com
Source: Competition between parallel sensorimotor learning systems

To analyze and plot data in Figure 5-Supplement 2, run figure5_supplement2.m
in MATLAB. The analysis here requires many simulations. To save time, the code
here loads the results of these simulations. To re-run these simulations with
different parameters, the necessary code is provided in the child directory
simulation-code. The parameters in this directory correspond to the data files
currently loaded in the parent folder. But these can be modified as necessary
to run different types of analyses.
