# Supplementary material for: Competition between parallel sensorimotor learning systems
Source: eLife. 2022 Feb 28;11:e65361. doi: 10.7554/eLife.65361 (PMC9068222; doi:10.7554/eLife.65361)
Supplement: Figure 5—figure supplement 3—source code 1. [file elife-65361-fig5-figsupp3-code1.zip]

Archive with 8 entries (8 files):
- data-experiment-1.mat
- data-tsay.mat
- explicit-variability-analysis.mat
- figure5_supplement3.m
- motor-variability-analysis.mat
- probe-trial-analysis.mat
- readme.txt
- total-explicit-analysis.mat
