# Supplementary material for: Competition between parallel sensorimotor learning systems
Source: eLife. 2022 Feb 28;11:e65361. doi: 10.7554/eLife.65361 (PMC9068222; doi:10.7554/eLife.65361)
Supplement: Figure 5—figure supplement 3—source code 1. [file elife-65361-fig5-figsupp3-code1.zip › readme.txt]

Author: Scott Albert
Contact: scottalbert1@gmail.com
Source: Competition between parallel sensorimotor learning systems

To analyze and plot data in Figure 5-Supplement 3, run figure5_supplement3.m
in MATLAB. The analysis here requires many simulations. To save time, the code
here loads the results of these simulations. These results match those described
in the supplementary data folder for Figure 5-Supplement 2. As described there,
simulations with alternate parameters can be used in these simulations, by
modifying and running the code provided in figure5_supplement2 -> simulation-code.
