# Supplementary material for: Competition between parallel sensorimotor learning systems
Source: eLife. 2022 Feb 28;11:e65361. doi: 10.7554/eLife.65361 (PMC9068222; doi:10.7554/eLife.65361)
Supplement: Figure 6—source code 1. [file elife-65361-fig6-code1.zip]

Archive with 14 entries (14 files):
- bootstrapSEM.m
- costfunCompetition.m
- costfunIndependence.m
- data.mat
- displayFitCompetition.m
- displayFitIndependence.m
- exponential-data.mat
- figure6.m
- fitDataCompetition.m
- fitDataIndependence.m
- getY.m
- readme.txt
- simulateTwoStateCompetition.m
- simulateTwoStateIndependence.m
