# Supplementary material for: Competition between parallel sensorimotor learning systems
Source: eLife. 2022 Feb 28;11:e65361. doi: 10.7554/eLife.65361 (PMC9068222; doi:10.7554/eLife.65361)
Supplement: Figure 6—source code 1. [file elife-65361-fig6-code1.zip › figure6.m]

% clear and load data
load('data.mat','d')

% process data and fit competition model
[output] = fitDataCompetition(d,1);

% show the results
displayFitCompetition(output)

% fit the independence model
[output] = fitDataIndependence(d,1);

% show the results
displayFitIndependence(output)
