# Supplementary material for: Competition between parallel sensorimotor learning systems
Source: eLife. 2022 Feb 28;11:e65361. doi: 10.7554/eLife.65361 (PMC9068222; doi:10.7554/eLife.65361)
Supplement: Figure 8—source code 1. [file elife-65361-fig8-code1.zip]

Archive with 9 entries (9 files):
- bootstrapSEM.m
- data-experiment-4.mat
- figure8.m
- haith/bootstrapSEM.m
- haith/data.mat
- haith/displayResults.m
- haith/exponential-data.mat
- haith/figure6.m
- readme.txt
