# Supplementary material for: Competition between parallel sensorimotor learning systems
Source: eLife. 2022 Feb 28;11:e65361. doi: 10.7554/eLife.65361 (PMC9068222; doi:10.7554/eLife.65361)
Supplement: Figure 8—source code 1. [file elife-65361-fig8-code1.zip › readme.txt]

Author: Scott Albert
Contact: scottalbert1@gmail.com
Source: Competition between parallel sensorimotor learning systems

To analyze and plot data in Figure 8, run figure8.m in MATLAB.
