# Supplementary material for: Competition between parallel sensorimotor learning systems
Source: eLife. 2022 Feb 28;11:e65361. doi: 10.7554/eLife.65361 (PMC9068222; doi:10.7554/eLife.65361)
Supplement: Figure 8—figure supplement 1—source code 1. [file elife-65361-fig8-figsupp1-code1.zip]

Archive with 4 entries (4 files):
- data-experiment-3-decay-only.mat
- data-experiment-3-limit-PT.mat
- figure8_supplement1.m
- readme.txt
