# Supplementary material for: Competition between parallel sensorimotor learning systems
Source: eLife. 2022 Feb 28;11:e65361. doi: 10.7554/eLife.65361 (PMC9068222; doi:10.7554/eLife.65361)
Supplement: Figure 10—source code 1. [file elife-65361-fig10-code1.zip]

Archive with 10 entries (10 files):
- aftereffect.mat
- costfun.m
- data.mat
- figure10.m
- readme.txt
- stateSpace1.m
- stateSpace2.m
- stateSpaceBoth.m
- stateSpaceBothErrors.m
- taylor-ivry.mat
