# Supplementary material for: Competition between parallel sensorimotor learning systems
Source: eLife. 2022 Feb 28;11:e65361. doi: 10.7554/eLife.65361 (PMC9068222; doi:10.7554/eLife.65361)
Supplement: Figure 10—source code 1. [file elife-65361-fig10-code1.zip › costfun.m]

function [J] = costfun(pars,y1,y2,type)

% simulate the model
if strcmp(type,'both')
    [e,e2] = stateSpaceBoth(pars);
elseif strcmp(type,'1')
    [e,e2] = stateSpace1(pars);
elseif strcmp(type,'2')
    [e,e2] = stateSpace2(pars);
end

% fit up until trial 88
e = e(1:89);
e2 = e2(1:90);
y1 = y1(1:89);
y2 = y2(1:90);


% the total error
J = sum((e-y1).^2) + sum((e2-y2).^2);
